# Supplementary material for: The Influence of Reaction Conditions on the Properties of Graphene Oxide
Source: Nanomaterials (Basel). 2024 Jan 30;14(3):281. doi: 10.3390/nano14030281 (PMC10856647; doi:10.3390/nano14030281)
Supplement: Supplementary file 1 [file nanomaterials-14-00281-s001.zip]

Archive with 1 entries (1 files):
- nanomaterials-2807665-supplementary.pdf
